# Supplementary material for: Within-Host Multiplication and Speed of Colonization as Infection Traits Associated with Plant Virus Vertical Transmission
Source: J Virol. 2019 Nov 13;93(23):e01078-19. doi: 10.1128/JVI.01078-19 (PMC6854480; doi:10.1128/JVI.01078-19)
Supplement: Supplemental file 1 [file JVI.01078-19-sd001.xlsx]

## Sheet: Hoja1
TuMV and CMV infection parameters measured in the 18 Arabidopsis accessions.
Isolate	Accession	RWi/RWm	IWi/IWm	V	SN	VAR	VAI	SM	G0i/G0m	IS	ST
JPN1-TuMV	An-1	2.14±0.20	0.57±0.05	0.74±0.04	3.02±0.09	2.32±0.40	1.17±0.31	0.87±0.00	1.07±0.04	2.21±0.21	20.61±6.74
	Bay-0	1.25±0.11	0.72±0.06	0.82±0.06	2.42±0.74	0.03±0.01	0.00±0.00	0.76±0.00	0.94±0.01	0.00±0.00	0.00±0.00
	Boa-0	0.50±0.04	0.59±0.05	0.32±0.05	3.93±0.04	0.64±0.10	0.02±0.00	0.80±0.00	0.84±0.01	1.78±0.13	1.13±0.40
	Cad-0	0.35±0.05	0.46±0.05	0.37±0.06	3.30±0.39	0.46±0.12	0.06±0.03	0.79±0.00	0.86±0.02	1.43±0.29	1.52±0.61
	Cen-1	0.50±0.07	0.57±0.05	0.68±0.03	3.66±0.05	0.76±0.18	0.43±0.13	0.89±0.00	0.98±0.03	2.44±0.10	6.17±1.80
	Col-1	0.57±0.07	0.41±0.06	0.83±0.08	1.99±0.94	2.67±0.63	2.22±0.38	1.37±0.00	1.00±0.01	3.31±0.08	12.53±5.88
	Cum-0	0.27±0.03	0.48±0.06	0.91±0.05	1.69±0.80	0.37±0.13	0.04±0.01	0.76±0.00	1.00±0.01	0.00±0.00	0.00±0.00
	Cvi	0.57±0.04	0.84±0.02	0.60±0.06	3.64±0.06	0.16±0.01	0.01±0.00	0.76±0.00	0.97±0.01	0.00±0.00	0.00±0.00
	Fei-0	0.25±0.02	0.33±0.02	0.77±0.02	3.72±0.12	2.82±0.50	1.55±0.35	1.32±0.00	1.00±0.01	2.71±0.23	15.55±4.42
	Kas-0	0.30±0.03	0.37±0.05	0.98±0.04	0.57±0.85	0.64±0.23	0.03±0.01	0.76±0.00	1.02±0.05	0.00±0.00	0.00±0.00
	Kas-2	0.43±0.08	0.32±0.08	0.50±0.07	2.90±0.35	0.57±0.20	0.09±0.02	0.80±0.00	0.81±0.04	1.24±0.35	3.61±1.37
	Kyo-1	0.47±0.03	0.97±0.02	0.31±0.04	4.25±0.02	0.02±0.00	0.00±0.00	0.76±0.00	0.99±0.01	0.00±0.00	0.00±0.00
	Ler	0.59±0.06	0.23±0.06	0.76±0.07	2.34±0.61	0.92±0.24	1.08±0.23	0.87±0.00	0.86±0.03	2.47±0.07	10.12±3.46
	Ll-0	0.14±0.02	0.18±0.04	0.94±0.05	1.36±0.88	1.21±0.29	0.70±0.20	0.87±0.00	1.13±0.06	2.57±0.22	6.46±4.68
	Pro-0	0.44±0.02	0.73±0.03	0.36±0.06	3.07±0.36	0.15±0.01	0.00±0.00	0.76±0.00	0.87±0.01	0.00±0.00	0.00±0.00
	Shak	0.72±0.05	0.47±0.03	0.64±0.04	3.94±0.12	1.26±0.19	0.34±0.10	1.24±0.00	0.96±0.02	2.66±0.31	8.45±1.93
	Sne	0.41±0.03	0.24±0.09	0.94±0.00	2.97±0.03	0.33±0.06	0.07±0.01	0.76±0.00	0.98±0.01	0.90±0.24	1.18±0.41
	Vif-0	0.62±0.06	0.33±0.05	0.92±0.01	3.26±0.03	0.84±0.09	0.06±0.01	0.78±0.00	0.91±0.01	1.64±0.08	2.52±0.46
UK1-TuMV	An-1	0.58±0.24	0.14±0.06	0.81±0.09	1.84±0.75	0.69±0.21	0.48±0.08	0.79±0.00	1.00±0.05	2.02±0.14	5.63±2.51
	Bay-0	0.46±0.08	0.00±0.00	1.00±0.00	0.00±0.00	0.02±0.00	ND	ND	ND	0.00±0.00	0.00±0.00
	Boa-0	0.04±0.01	0.00±0.00	1.00±0.00	0.00±0.00	0.89±0.18	ND	ND	ND	0.00±0.00	0.00±0.00
	Cad-0	0.10±0.02	0.00±0.00	1.00±0.00	0.00±0.00	0.57±0.10	ND	ND	ND	0.00±0.00	0.00±0.00
	Cen-1	0.22±0.04	0.05±0.01	0.84±0.08	1.83±0.86	0.77±0.21	0.04±0.01	0.80±0.00	0.97±0.04	2.10±0.16	1.58±0.93
	Col-1	0.50±0.15	0.11±0.07	0.91±0.06	1.55±1.00	0.24±0.09	0.05±0.03	0.78±0.00	1.00±0.00	1.58±0.55	0.73±0.82
	Cum-0	0.02±0.00	0.00±0.00	1.00±0.00	0.00±0.00	0.35±0.07	ND	ND	ND	0.00±0.00	0.00±0.00
	Cvi	0.31±0.04	0.02±0.01	1.00±0.00	0.00±0.00	0.12±0.04	0.00±0.00	ND	ND	0.00±0.00	0.00±0.00
	Fei-0	0.23±0.03	0.65±0.20	0.85±0.08	1.93±0.91	11.00±1.28	5.66±0.63	2.90±0.00	1.02±0.00	3.78±0.18	49.39±22.38
	Kas-0	0.03±0.01	0.00±0.00	1.00±0.00	0.00±0.00	0.14±0.05	ND	ND	ND	0.00±0.00	0.00±0.00
	Kas-2	0.03±0.00	0.00±0.00	1.00±0.00	0.00±0.00	0.06±0.02	ND	ND	ND	0.00±0.00	0.00±0.00
	Kyo-1	0.01±0.00	0.00±0.00	1.00±0.00	0.00±0.00	0.60±0.07	ND	ND	ND	0.00±0.00	0.00±0.00
	Ler	0.58±0.08	0.23±0.10	0.80±0.10	1.70±0.80	0.31±0.09	0.01±0.09	0.76±0.00	0.90±0.04	0.70±0.44	0.43±0.44
	Ll-0	0.02±0.00	0.00±0.00	1.00±0.00	0.00±0.00	0.28±0.04	ND	ND	ND	0.00±0.00	0.00±0.00
	Pro-0	0.19±0.03	0.28±0.06	1.00±0.00	0.00±0.00	0.53±0.13	ND	ND	ND	0.00±0.00	0.00±0.00
	Shak	0.53±0.19	0.35±0.12	0.75±0.13	2.06±0.97	0.69±0.17	0.03±0.02	0.91±0.00	0.97±0.03	2.66±0.16	2.18±1.31
	Sne	0.44±0.31	0.27±0.06	1.00±0.00	0.00±0.00	0.55±0.18	ND	ND	ND	0.00±0.00	0.00±0.00
	Vif-0	0.11±0.02	0.32±0.10	1.00±0.00	0.00±0.00	1.11±0.17	ND	ND	ND	0.00±0.00	0.00±0.00
De72-CMV	An-1	0.84±0.08	0.44±0.06	0.03±0.08	3.59±0.03	0.13±0.06	0.06±0.00	0.70±0.00	1.03±0.02	1.12±0.24	0.70±0.23
	Bay-0	1.13±0.11	0.92±0.09	0.15±0.08	4.03±0.05	4.03±2.05	2.49±0.96	0.65±0.00	1.00±0.01	2.36±0.30	4.85±1.30
	Boa-0	0.81±0.04	0.46±0.06	0.22±0.32	2.68±0.22	0.11±0.02	0.14±0.06	0.67±0.00	1.09±0.01	0.82±0.22	1.36±0.37
	Cad-0	0.99±0.07	0.85±0.08	0.61±0.13	3.24±0.18	3.78±1.75	1.47±0.67	0.51±0.00	0.91±0.05	1.36±0.32	3.37±1.22
	Cen-1	0.70±0.11	0.53±0.10	0.74±0.05	3.27±0.13	0.44±0.04	0.14±0.05	0.47±0.00	1.04±0.02	1.34±0.24	2.30±0.67
	Col-1	0.79±0.05	0.94±0.08	0.35±0.08	3.96±0.05	0.21±0.02	0.04±0.00	0.59±0.00	1.01±0.00	2.08±0.27	2.05±0.65
	Cum-0	0.95±0.11	0.71±0.11	0.12±0.18	3.20±0.26	0.32±0.05	0.08±0.50	0.64±0.00	0.95±0.03	1.21±0.24	1.26±0.79
	Cvi	0.67±0.14	0.84±0.05	0.46±0.16	3.01±0.10	0.57±0.18	0.31±0.12	0.55±0.00	1.00±0.00	1.22±0.12	1.68±0.32
	Fei-0	1.03±0.08	0.89±0.10	0.08±0.15	3.94±0.06	0.50±0.12	0.09±0.04	0.65±0.00	1.01±0.00	1.67±0.29	1.09±0.24
	Kas-0	0.87±0.04	0.57±0.06	0.31±0.20	2.22±0.28	0.73±0.18	0.18±0.07	0.59±0.00	1.25±0.04	0.72±0.17	1.34±0.27
	Kas-2	0.77±0.07	0.95±0.06	0.41±0.16	3.32±0.16	1.36±0.09	0.46±0.13	0.56±0.00	0.96±0.04	1.60±0.24	2.68±0.62
	Kyo-1	0.15±0.02	0.00±0.00	1.00±0.00	0.00±0.00	0.23±0.07	ND	ND	ND	0.00±0.00	0.00±0.00
	Ler	1.30±0.13	0.78±0.08	0.33±0.11	3.46±0.08	1.03±0.23	0.28±0.11	0.58±0.00	1.06±0.01	1.04±0.30	1.04±0.37
	Ll-0	1.19±0.07	0.51±0.06	0.20±0.51	2.32±0.16	5.09±0.70	1.86±0.74	0.62±0.00	1.15±0.12	0.85±0.13	3.57±0.91
	Pro-0	0.64±0.10	0.57±0.08	0.39±0.08	3.46±0.06	0.40±0.11	0.04±0.00	0.57±0.00	1.61±0.02	1.34±0.17	0.95±0.19
	Shak	1.52±0.14	1.15±0.04	0.17±0.10	3.64±0.17	0.16±0.02	0.09±0.01	0.63±0.00	1.01±0.00	1.32±0.26	0.86±0.15
	Sne	0.89±0.05	0.64±0.09	-0.40±0.22	2.93±0.11	0.24±0.11	0.14±0.09	0.79±0.00	1.00±0.01	0.81±0.25	1.02±0.40
	Vif-0	0.96±0.03	0.96±0.02	0.05±0.09	3.32±0.03	1.24±0.80	0.63±0.41	0.66±0.00	1.00±0.00	1.74±0.16	3.87±1.11
Fny-CMV	An-1	0.73±0.11	0.44±0.12	0.42±0.12	3.21±0.09	1.07±0.15	0.85±0.30	0.60±0.00	1.07±0.01	1.15±0.26	1.67±0.49
	Bay-0	0.53±0.09	0.57±0.08	0.47±0.07	3.79±0.07	5.01±1.37	2.13±0.67	0.55±0.00	1.00±0.01	2.49±0.09	6.10±1.13
	Boa-0	0.32±0.06	0.14±0.02	0.56±0.17	2.58±0.21	2.40±0.48	1.55±0.58	0.56±0.00	0.93±0.07	1.09±0.24	3.57±1.00
	Cad-0	0.56±0.12	0.30±0.08	0.86±0.07	2.32±0.41	3.95±0.70	1.88±0.85	0.44±0.00	1.04±0.04	1.41±0.24	5.91±0.88
	Cen-1	0.25±0.04	0.29±0.09	0.91±0.02	2.82±0.09	0.76±0.05	0.56±0.12	0.43±0.00	1.09±0.02	0.88±0.22	1.56±0.45
	Col-1	0.50±0.06	0.36±0.04	0.69±0.04	3.62±0.06	1.44±0.14	0.45±0.10	0.49±0.00	1.00±0.00	1.51±0.26	1.62±0.47
	Cum-0	0.18±0.09	0.17±0.03	0.80±0.07	2.41±0.16	2.44±0.29	0.61±0.21	0.45±0.00	0.99±0.00	0.65±0.10	1.40±0.23
	Cvi	0.64±0.07	0.36±0.04	0.81±0.10	2.09±0.25	1.84±0.37	0.89±0.39	0.45±0.00	0.99±0.01	0.59±0.19	2.14±0.89
	Fei-0	0.54±0.08	0.41±0.04	0.47±0.07	3.67±0.06	1.83±0.35	0.79±0.28	0.54±0.00	1.02±0.00	1.71±0.24	2.43±0.85
	Kas-0	0.37±0.03	0.34±0.06	0.84±0.05	2.03±0.13	1.68±0.29	0.51±0.24	0.44±0.00	1.21±0.02	0.47±0.09	1.96±0.49
	Kas-2	0.49±0.07	0.30±0.12	0.82±0.07	2.39±0.32	3.30±0.77	2.17±0.85	0.45±0.00	1.01±0.02	0.87±0.24	4.24±1.51
	Kyo-1	0.14±0.02	0.00±0.00	1.00±0.00	0.00±0.00	3.97±0.91	ND	ND	ND	0.00±0.00	0.00±0.00
	Ler	0.86±0.11	0.46±0.07	0.52±0.09	3.32±0.08	5.70±1.23	3.54±1.20	0.53±0.00	1.08±0.01	1.80±0.22	6.06±1.56
	Ll-0	0.43±0.13	0.30±0.05	-0.11±0.29	2.68±0.12	2.53±0.52	1.19±0.32	0.70±0.00	1.24±0.09	1.07±0.17	2.70±0.58
	Pro-0	0.58±0.12	0.48±0.17	0.61±0.09	3.21±0.11	1.84±0.08	0.21±0.07	0.51±0.00	1.66±0.02	0.80±0.27	1.16±0.56
	Shak	1.53±0.11	0.97±0.13	-0.20±0.11	3.92±0.04	4.70±0.66	0.63±0.26	0.73±0.00	1.01±0.00	2.03±0.27	2.20±0.48
	Sne	0.45±0.13	0.08±0.01	-0.62±0.12	3.06±0.02	0.92±0.10	0.12±0.06	0.85±0.00	1.00±0.01	0.76±0.22	0.92±0.32
	Vif-0	1.10±0.05	0.81±0.06	0.16±0.07	3.23±0.05	5.28±0.61	0.33±0.30	0.63±0.00	1.00±0.00	1.15±0.21	1.34±0.45
LS-CMV	An-1	0.91±0.21	0.54±0.15	0.31±0.07	3.41±0.05	1.67±0.31	0.34±0.18	0.63±0.00	1.03±0.02	1.00±0.28	1.00±0.35
	Bay-0	0.98±0.10	0.85±0.09	0.24±0.14	3.74±0.26	5.48±1.35	3.43±0.92	0.66±0.00	1.02±0.01	2.37±0.41	6.11±1.38
	Boa-0	0.68±0.14	0.15±0.04	0.19±0.38	2.78±0.24	3.27±0.41	1.34±0.37	0.62±0.00	1.03±0.04	1.15±0.25	2.73±077
	Cad-0	0.48±0.09	0.42±0.06	0.86±0.05	2.82±0.15	4.20±1.15	1.99±0.99	0.44±0.00	1.13±0.07	1.17±0.26	3.18±1.29
	Cen-1	0.35±0.07	0.36±0.04	0.83±0.06	3.07±0.12	2.14±0.68	0.82±0.30	0.45±0.00	0.96±0.06	1.28±0.30	2.92±1.22
	Col-1	0.57±0.07	0.65±0.05	0.61±0.03	3.77±0.04	2.87±0.45	1.43±0.30	0.50±0.00	1.00±0.00	2.08±0.12	2.76±0.77
	Cum-0	1.09±0.10	1.02±0.16	-0.19±0.30	3.09±0.18	1.72±0.58	1.26±0.60	0.73±0.00	0.97±0.01	1.52±0.22	3.41±1.15
	Cvi	0.68±0.06	0.56±0.08	0.47±0.13	2.99±0.15	5.64±1.28	3.49±1.07	0.54±0.00	1.00±0.00	1.60±0.13	5.21±1.31
	Fei-0	0.81±0.07	0.82±0.05	0.24±0.09	3.85±0.06	1.61±0.15	0.52±0.14	0.61±0.00	1.01±0.00	1.80±0.22	1.33±0.27
	Kas-0	0.80±0.03	0.46±0.04	0.48±0.06	2.48±0.06	2.79±0.73	1.67±0.49	0.54±0.00	1.11±0.04	0.80±0.15	2.39±0.71
	Kas-2	0.71±0.07	0.69±0.11	0.33±0.13	3.45±0.12	4.40±0.87	2.09±0.87	0.58±0.00	0.93±0.02	1.84±0.23	4.40±1.41
	Kyo-1	0.74±0.05	0.30±0.08	0.71±0.11	2.43±0.30	5.68±0.93	3.28±0.58	0.48±0.00	0.99±0.01	1.26±0.15	5.37±1.05
	Ler	0.60±0.09	0.36±0.05	0.72±0.05	3.13±0.08	3.69±0.70	1.44±0.44	0.47±0.00	1.07±0.01	1.41±0.21	2.83±0.82
	Ll-0	0.74±0.14	0.32±0.13	-0.09±0.18	2.64±0.15	6.07±0.99	2.50±0.49	0.70±0.00	1.11±0.09	1.17±0.23	3.69±0.72
	Pro-0	0.59±0.07	0.50±0.06	0.33±0.09	3.60±0.06	3.39±1.33	1.68±0.77	0.58±0.00	1.22±0.11	1.76±0.22	2.78±1.04
	Shak	0.80±0.10	0.69±0.10	0.59±0.09	3.32±0.16	2.25±0.27	2.84±0.60	0.51±0.00	1.01±0.00	1.81±0.16	3.46±0.59
	Sne	0.47±0.10	0.07±0.01	-0.49±0.13	3.09±0.06	2.54±1.46	0.47±0.13	0.81±0.00	1.00±0.01	1.42±0.05	2.39±0.44
	Vif-0	0.99±0.07	1.00±0.04	0.28±0.07	2.99±0.05	4.76±0.76	2.15±0.44	0.60±0.00	0.99±0.01	1.70±0.10	5.40±0.79
